# Supplementary material for: TLR-Mediated Cytokine Gene Expression in Chicken Peripheral Blood Mononuclear Cells as a Measure to Characterize Immunobiotics
Source: Genes (Basel). 2021 Jan 29;12(2):195. doi: 10.3390/genes12020195 (PMC7912573; doi:10.3390/genes12020195)
Supplement: Supplementary file 1 [file genes-12-00195-s001.zip]

Archive with 1 entries (1 files):
- genes-1061154-supplementary.xlsx
