# Supplementary material for: TLR-Mediated Cytokine Gene Expression in Chicken Peripheral Blood Mononuclear Cells as a Measure to Characterize Immunobiotics
Source: Genes (Basel). 2021 Jan 29;12(2):195. doi: 10.3390/genes12020195 (PMC7912573; doi:10.3390/genes12020195)
Supplement: Supplementary file 1 [file genes-12-00195-s001.zip › genes-1061154-supplementary.xlsx]

## Sheet: Arkusz1
Delta-Ct values from RT-qPCR used for statistical evaluation
time-point	stimuli	IL-1B	IL-2	IL-3	IL-4	IL-6	IL-8	IL-10	IL-12p40	IFN-ɣ
9H	Control	10.8893	10.0243	15.8243	20.061	9.69929	10.1093	13.0593	11.9093	9.99929
9H	Control	7.93781	7.85781	15.2328	14.9978	9.70781	6.77781	15.0178	9.67781	10.9928
9H	Control	7.56625	10.4812	15.6762	14.0687	11.0262	6.81125	15.3162	9.02625	11.9062
9H	Control	9.03038	7.90038	13.1004	14.6379	9.86038	6.36038	13.1254	10.8754	10.6754
9H	Control	6.53531	5.14531	9.72531	8.81531	9.98531	3.42031	11.4603	10.7303	7.55531
3H	LPS	2.7867	7.7217	10.5067	18.2117	6.1467	2.4717	10.1717	9.4017	6.9217
3H	LPS	-1.75366	3.71134	8.48134	12.0313	1.42634	-2.26366	5.62134	5.56134	4.64134
3H	LPS	-2.7197	5.0353	9.4353	7.9778	0.715301	-2.7897	5.9903	4.4053	4.0653
3H	LPS	1.46506	4.16506	9.41506	13.0401	5.06506	0.0650554	8.39006	6.20506	6.81506
3H	LPS	-4.40316	1.72184	5.47684	5.49934	-0.238161	-4.16816	4.67684	2.48684	3.77184
6H	LPS	3.68	6.965	-22.895	16.77	6.395	3.185	9.255	9.085	6.515
6H	LPS	0.461079	3.53608	10.5111	11.5136	3.24608	-1.04892	4.45608	4.85108	4.95608
6H	LPS	-0.459048	5.86095	10.651	10.2085	2.23095	-1.78405	4.86595	5.03095	4.97595
6H	LPS	2.16785	4.15785	8.58785	10.4479	4.87285	0.487853	8.19785	6.15785	6.95285
6H	LPS	-0.165456	1.32454	5.57954	5.00454	2.55954	-2.35546	5.96454	5.59954	3.59954
9H	LPS	4.13794	7.43794	12.2179	15.5679	6.62794	3.98794	9.92294	9.21794	7.05294
9H	LPS	1.89018	5.22518	11.7902	12.2727	5.28018	0.470183	6.21518	6.90518	5.48018
9H	LPS	0.0777184	5.99772	10.1777	10.3002	3.33772	-1.84228	4.73272	6.41272	6.58272
9H	LPS	2.42034	4.26034	9.49534	13.0428	5.18534	0.870343	7.98534	7.35034	6.31034
9H	LPS	0.102955	1.84296	6.00796	5.41296	2.98296	-1.88204	6.02796	6.95296	3.44796
3H	Pam3	0.980833	7.17083	12.8808	13.0683	4.30583	0.360833	8.42083	9.18583	8.26083
3H	Pam3	-0.131292	8.07371	12.3537	12.3837	3.38871	-0.0962924	9.43371	9.42371	8.91871
3H	Pam3	2.45552	8.10052	13.7705	21.2005	6.46552	2.03552	11.4305	8.64052	9.38052
3H	Pam3	-2.03052	4.32948	8.22948	8.42698	2.12448	-1.69052	7.57448	6.71948	6.39948
6H	Pam3	4.54904	7.58904	13.609	16.7615	6.88404	2.87404	8.21404	8.49404	8.04404
6H	Pam3	2.97777	8.28277	12.1328	12.3428	5.47777	1.71277	8.18277	7.57777	7.02277
6H	Pam3	4.22386	7.02386	11.6839	15.2639	7.99886	2.89386	10.4789	9.41886	10.3439
6H	Pam3	2.66438	4.62438	9.07938	8.13938	5.90438	0.664375	8.90438	9.06438	7.31438
9H	Pam3	6.2621	7.8921	14.7121	16.1871	8.9671	4.3621	9.9821	9.4121	9.0471
9H	Pam3	6.17953	11.2645	14.5545	18.2745	9.23953	4.08453	10.8995	8.71453	11.1745
9H	Pam3	4.99996	7.37996	12.635	14.12	8.96496	3.58496	10.77	10.305	9.96496
9H	Pam3	3.71249	4.89749	9.12249	8.69249	7.07249	1.56249	9.05749	9.94749	6.98249
3H	CpG	-1.49101	6.35899	10.999	12.779	1.26899	0.0539942	6.62399	2.96399	2.15899
3H	CpG	0.128423	8.48842	13.0284	13.2259	2.39342	1.06342	7.33342	4.35342	4.31842
6H	CpG	0.498731	6.31373	12.6237	15.3412	3.43873	0.728731	5.32373	4.31873	5.77873
6H	CpG	1.40389	7.89389	12.2839	11.6764	3.92889	1.46889	5.52889	4.78889	5.86389
9H	CpG	1.48825	7.44325	14.5483	13.9358	5.65825	1.56325	5.95825	6.77825	8.11325
9H	CpG	1.54332	8.75332	14.1233	13.1908	4.90332	1.82332	5.40332	6.43832	8.28332
3H	Zym	2.05034	8.03034	13.2853	14.1603	5.33534	1.80534	10.9303	7.76534	8.61534
3H	Zym	-1.08229	5.54771	8.73271	9.53271	2.40271	-0.887286	8.68271	7.15271	7.76771
6H	Zym	3.74963	8.17463	12.9846	14.848	6.13463	2.58963	9.88963	7.81963	9.10463
6H	Zym	1.14845	4.25845	8.46845	7.73845	3.14345	-0.0315469	8.23845	6.10345	5.73845
9H	Zym	4.18464	7.41964	12.2296	15.0013	6.45964	2.83464	10.1996	8.35964	8.72464
9H	Zym	2.14896	4.46396	8.84896	8.27646	4.35896	0.89896	8.30896	6.69896	5.49896
3H	GOS	4.64864	10.2836	15.2286	21.9386	8.22864	4.74864	14.0686	11.9186	10.0786
3H	GOS	0.274668	7.60467	14.1297	16.203	3.63467	0.0496679	8.32467	9.09967	7.76467
3H	GOS	-1.06921	7.59579	11.5758	11.2483	2.16079	-0.879213	8.54579	6.64579	6.94579
3H	GOS	1.63582	8.13582	11.4958	15.8158	5.34582	1.56082	10.1308	8.26082	9.77082
3H	GOS	-2.24479	7.31521	10.8252	11.1002	1.59021	-1.76479	8.53521	6.72521	6.58021
6H	GOS	5.69442	10.8494	-19.9256	20.3377	9.07442	5.49442	13.6294	10.4644	9.54442
6H	GOS	3.34171	9.86171	14.3467	15.2467	5.87171	1.98171	10.3117	7.86671	6.86171
6H	GOS	2.17907	12.2441	16.1791	15.1707	4.99907	1.16907	9.91907	7.81907	6.90907
6H	GOS	4.17273	9.93273	13.1127	-20.4973	7.32773	2.84773	11.0327	9.91273	9.60773
6H	GOS	1.93108	6.54608	11.5561		4.54108	0.291084	10.7611	8.06108	6.87108
9H	GOS	6.47134	12.6963	-20.0337	22.1613	9.01134	5.96634	13.2613	10.8013	9.45134
9H	GOS	4.80808	7.73808	13.4881	22.3231	7.45808	3.09808	9.25808	9.11308	7.75808
9H	GOS	3.41204	9.94204	14.572	13.0304	5.69704	1.64204	7.84204	8.51204	7.32204
9H	GOS	5.34015	7.72515	12.4051	14.8901	8.01015	3.54015	11.1251	10.4301	10.2251
9H	GOS	2.49884	4.75884	8.77384	8.15884	5.25884	0.463836	9.00384	9.61884	6.76384
3H	S. Cerevisiae	4.15397	7.98897	14.109	15.529	8.14397	3.67397	11.234	9.54397	10.279
3H	S. Cerevisiae	4.66404	10.829	12.799	13.254	7.97404	2.98904	13.094	8.63904	11.999
3H	S. Cerevisiae	4.49124	6.56124	11.6412	15.1712	8.32124	3.02624	12.3062	9.26124	10.7012
6H	S. Cerevisiae	5.97464	6.99964	14.1396	20.7463	8.51964	4.96964	11.9096	9.17464	9.89464
6H	S. Cerevisiae	6.27983	10.2998	13.4848	12.9748	10.1848	5.16483	14.2248	8.94983	11.8948
6H	S. Cerevisiae	4.27885	7.59385	15.0238	14.5722	7.81385	3.01385	11.7088	9.08885	10.2838
6H	S. Cerevisiae	1.77575	4.91575	9.34075	8.63575	5.00075	0.645749	9.33075	7.96575	7.27575
9H	S. Cerevisiae	6.62107	7.47607	13.8861	15.6261	9.39607	5.22107	12.2661	8.98107	9.89107
9H	S. Cerevisiae	7.14183	10.5668	15.8468	13.6993	10.6818	5.29683	13.9368	8.98183	11.8718
9H	S. Cerevisiae	4.75656	6.61656	11.2166	14.7416	7.53656	3.22656	10.6466	7.67156	9.15156
9H	S. Cerevisiae	2.2539	4.6239	9.1639	8.9064	4.8439	0.743896	8.1789	7.3989	6.3939
3H	L. lactis	4.74986	10.1449	13.4749	18.3699	8.98486	5.10486	12.8599	11.1899	9.81986
3H	L. lactis	-2.03552	7.30448	11.2495	14.7612	1.41448	-1.65552	8.32948	6.91448	6.32948
3H	L. lactis	2.5945	11.2395	13.9395	14.5462	7.5745	3.1745	12.9845	8.5845	12.2545
3H	L. lactis	4.3925	7.0825	11.6575	18.3875	7.5375	3.9575	13.0375	9.4725	11.0575
3H	L. lactis	1.17732	4.89232	7.84232	8.75482	4.66732	0.637319	10.1923	9.35232	7.37232
6H	L. lactis	4.49858	10.3336	14.9286	19.5852	8.02858	4.66858	12.5886	8.50858	9.23858
6H	L. lactis	-1.9682	5.5018	11.0068	13.7843	0.511802	-0.958198	6.1568	2.4668	2.9268
6H	L. lactis	1.34322	9.10322	12.7082	15.8507	4.14322	0.608218	9.92822	9.10822	9.87322
6H	L. lactis	3.16879	6.82879	11.3188	14.7871	6.37879	2.60879	10.8238	6.51379	9.34379
6H	L. lactis	-0.623809	4.38119	8.53119	8.55119	1.88619	-1.13881	7.40119	4.34119	5.25619
9H	L. lactis	4.57445	9.14945	15.3144	18.2994	7.46945	5.55945	11.9944	7.15945	8.16945
9H	L. lactis	-2.02327	4.01673	10.6417	12.5217	0.676731	-0.778269	5.05173	1.45673	1.79173
9H	L. lactis	1.29414	8.72414	13.5241	13.1291	3.89914	1.33414	7.40414	7.50414	6.55414
9H	L. lactis	3.40276	5.81776	11.2478	15.2878	6.32776	2.80276	10.7528	4.95276	7.53776
9H	L. lactis	0.347453	4.00745	8.12245	7.84495	2.14745	-0.767547	6.05245	3.76745	3.43745
